# Supplementary material for: Natural Polysaccharide-Based Nanoparticles Enhance Intracellular Delivery and Cytotoxicity of Antrodia camphorata in Breast Cancer Cells
Source: Int J Mol Sci. 2025 Aug 29;26(17):8420. doi: 10.3390/ijms26178420 (PMC12428654; doi:10.3390/ijms26178420)
Supplement: Supplementary file 1 [file ijms-26-08420-s001.zip]

Archive with 1 entries (1 files):
- ijms-3804845-supplementary.pdf
